# Supplementary material for: Easily Implementable Dietary Improvement Using Recipes: Analytical Method Applied to a Specific Region in Japan
Source: Nutrients. 2025 May 8;17(10):1614. doi: 10.3390/nu17101614 (PMC12114614; doi:10.3390/nu17101614)
Supplement: Supplementary file 1 [file nutrients-17-01614-s001.zip]

Archive with 1 entries (1 files):
- nutrients-3574009-supplementary.pdf
